# Supplementary material for: Prospective Study Reveals Host Microbial Determinants of Clinical Response to Fecal Microbiota Transplant Therapy in Type 2 Diabetes Patients
Source: Front Cell Infect Microbiol. 2022 Mar 25;12:820367. doi: 10.3389/fcimb.2022.820367 (PMC8990819; doi:10.3389/fcimb.2022.820367)
Supplement: Supplementary file 3 [file Table_2.xlsx]

## Sheet: Sheet1
Supplementary Table 2 Taxonomic differences in fecal microbiota between T2DM patients and controls. P values were obtained by Mann-Whitney rank-sum test.
Phylus level							Class level							Order level							Family level							Genus level
PHYLUS_ID	Control		T2DM		P-value		CLASS_ID	Control		T2DM		P-value		ORDER_ID	Control		T2DM		P-value		FAMILY_ID	Control		T2DM		P-value		GENUS_ID	Control		T2DM		P-value
	mean	STD	mean	STD				mean	STD	mean	STD				mean	STD	mean	STD				mean	STD	mean	STD				mean	STD	mean	STD
p_Actinobacteria	-0.416022	0.242915	0.0416158	1.21627	0.00765734		c_Bacilli	-0.516216	0.0412578	0.0740968	0.896341	8.979e-05		o_Lactobacillales	-0.499711	0.0350106	0.0821382	0.894362	3.183e-05		f_Enterobacteriaceae	-0.491313	0.249215	0.396711	1.07604	0.0001669		g_Megasphaera	-0.205542	0.00408218	-0.01258	0.409926	8.759e-05
p_Bacteroidetes	0.585321	0.719273	-0.0842935	0.961166	0.0231791		c_Coriobacteriia	-0.508193	0.163621	0.16488	1.01656	0.00084527		o_Enterobacteriales	-0.491313	0.249215	0.396711	1.07604	0.0001669		f_Lactobacillaceae	-0.411365	0.0105647	0.0249642	0.880185	0.00044959		g_Lactobacillus	-0.411058	0.0103579	0.0238567	0.879027	0.0005339
p_Acidobacteria	-0.358043	0.29696	0.285544	1.47184	0.0234764		c_Gammaproteobacteria	-0.443588	0.358301	0.367868	1.07037	0.00144878		o_Coriobacteriales	-0.508193	0.163621	0.16488	1.01656	0.00084527		f_Coriobacteriaceae	-0.508193	0.163621	0.16488	1.01656	0.00084527		g_Dorea	-0.505065	0.225096	0.449682	1.38882	0.00089282
p_Proteobacteria	-0.404739	0.459396	0.413724	1.11951	0.0426971		c_Cytophagia	-0.194695	0.0536488	0.324114	1.76258	0.011202		o_Cytophagales	-0.194695	0.0536488	0.324114	1.76258	0.011202		f_Enterococcaceae	-0.295563	0.0104763	0.57645	1.66405	0.00114811		g_Enterococcus	-0.291234	0.0105124	0.571896	1.66663	0.00244711
p_Chloroflexi	-0.0769422	0.517466	0.254401	1.68704	0.21176		c_Erysipelotrichi	-0.461091	0.137689	0.342548	1.47512	0.0189355		o_Erysipelotrichales	-0.461091	0.137689	0.342548	1.47512	0.0189355		f_Streptococcaceae	-0.318872	0.0571816	0.0572067	0.706396	0.00241918		g_Streptococcus	-0.316505	0.0574902	0.0569577	0.712662	0.00295577
p_Verrucomicrobia	-0.124585	0.569813	-0.194491	0.208733	0.264321		c_Bacteroidia	0.585503	0.719186	-0.0847229	0.961362	0.0231791		o_Bacteroidales	0.585503	0.719186	-0.0847229	0.961362	0.0231791		f_Cytophagaceae	-0.195994	0.0489974	0.327964	1.76146	0.00402278		g_[Eubacterium]	-0.377551	0.0838787	0.230791	1.53361	0.00310413
p_Spirochaetes	0.275708	1.63164	-0.162188	0.00613067	0.264365		c_Actinobacteria	-0.343656	0.264787	0.00686129	1.25505	0.0997834		o_Pasteurellales	0.229914	1.5172	-0.170849	0.220534	0.0641451		f_Actinomycetaceae	-0.394278	0.481896	0.170862	0.845293	0.0146177		g_Collinsella	-0.444141	0.178468	0.110321	1.02466	0.00376814
p_Synergistetes	-0.186888	0.0337514	0.135281	1.38593	0.309204		c_Epsilonproteobacteria	-0.201292	0.872318	0.275795	1.31533	0.16824		o_Bifidobacteriales	-0.335518	0.26425	-0.00790894	1.25748	0.139196		f_Erysipelotrichaceae	-0.461091	0.137689	0.342548	1.47512	0.0189355		g_Faecalibacterium	0.547642	1.05145	-0.418361	0.750067	0.00637948
p_Firmicutes	-0.373746	0.778132	-0.0323055	1.00052	0.321943		c_Spirochaetes	0.275708	1.63164	-0.162188	0.00613067	0.264365		o_Rhizobiales	-0.171751	0.127951	0.296448	1.76883	0.145923		f_Rikenellaceae	-0.284628	0.812116	0.530096	1.1934	0.0231547		g_CF231	0.330396	1.61461	-0.194385	0.00251692	0.00780211
p_Tenericutes	-0.187654	0.258855	0.00401647	0.845403	0.37424		c_Synergistia	-0.186888	0.0337514	0.135281	1.38593	0.309204		o_Campylobacterales	-0.201292	0.872318	0.275795	1.31533	0.16824		f_[Mogibacteriaceae]	-0.503497	0.468015	0.0786294	0.746597	0.0245897		g_Blautia	-0.428096	0.649667	0.175237	0.998021	0.00876466
p_Cyanobacteria	-0.0896486	0.340948	-0.167044	0.0592303	0.521029		c_Thermoleophilia	-0.162062	0.149107	0.296417	1.76336	0.318004		o_RF39	-0.190019	0.245312	0.00442353	0.846506	0.172629		f_Ruminococcaceae	0.256093	0.968565	-0.40503	0.772216	0.0341675		g_Actinomyces	-0.39731	0.493833	0.176086	0.838661	0.0106081
p_Lentisphaerae	-0.200341	0.078924	0.323783	1.67356	0.767092		c_[Saprospirae]	-0.168388	0.256467	0.257473	1.74173	0.343085		o_Actinomycetales	-0.155771	0.0617637	0.302336	1.77575	0.227532		f_[Paraprevotellaceae]	0.385792	1.38467	-0.227732	0.639127	0.0442305		g_[Ruminococcus]	-0.288005	0.647157	0.151952	1.21062	0.0141485
p_Fusobacteria	-0.0739251	0.778258	0.0451518	1.33684	0.866789		c_Mollicutes	-0.187654	0.258855	0.00401647	0.845403	0.37424		o_Spirochaetales	0.275708	1.63164	-0.162188	0.00613067	0.264365		f_Pasteurellaceae	0.229914	1.5172	-0.170849	0.220534	0.0641451		g_Catenibacterium	-0.135191	0.0334028	0.292292	1.78266	0.0155818
p_TM7	0.157248	1.24673	-0.0924987	0.781515	0.913682		c_Deltaproteobacteria	-0.13398	0.810193	0.0944529	0.896733	0.42803		o_Synergistales	-0.186888	0.0337514	0.135281	1.38593	0.309204		f_Leuconostocaceae	-0.234157	0.00595546	0.0163386	0.592733	0.0687909		g_Paraprevotella	0.587302	1.43133	-0.414102	0.250791	0.0229105
							c_Opitutae	0.180429	1.58882	-0.0511059	0.488392	0.555139		o_[Saprospirales]	-0.168388	0.256467	0.257473	1.74173	0.343085		f_Helicobacteraceae	-0.331548	0.392303	0.369616	1.47711	0.0860697		g_Clostridium	-0.375444	0.8736	0.00337082	0.759588	0.0248075
							c_Verrucomicrobiae	-0.162016	0.285081	-0.197659	0.200613	0.671153		o_Xanthomonadales	-0.143446	0.0389536	0.291742	1.78244	0.349929		f_Dethiosulfovibrionaceae	-0.126832	0.0451434	-0.144686	0.0347758	0.0899502		g_Acidaminococcus	0.0441045	1.41605	-0.0310124	0.7386	0.0279735
							c_TM7-3	0.1812	1.22897	-0.129861	0.79735	0.73234		o_Solirubrobacterales	-0.153318	0.100964	0.295095	1.77357	0.351069		f_Lachnospiraceae	-0.270396	0.788188	0.117233	0.792116	0.1096		g_Lachnospira	0.435257	1.36013	-0.279092	0.528784	0.029319
							c_[Lentisphaeria]	-0.200341	0.078924	0.323783	1.67356	0.767092		o_Turicibacterales	-0.135662	0.202434	-0.0954899	0.381974	0.374039		f_Bifidobacteriaceae	-0.335518	0.26425	-0.00790894	1.25748	0.139196		g_Slackia	-0.289841	0.103138	0.228514	1.56525	0.0346761
							c_Clostridia	-0.106657	0.810091	-0.12086	1.02304	0.772181		o_Sphingomonadales	-0.126884	0.108964	0.257759	1.78325	0.451974		f_Bacteroidaceae	0.433205	1.07356	0.0343063	1.02176	0.195239		g_Mogibacterium	-0.186493	0.0211838	-0.0686271	0.291553	0.0434919
							c_Fusobacteriia	-0.0739251	0.778258	0.0451518	1.33684	0.866789		o_Desulfovibrionales	-0.126766	0.810784	0.0839394	0.896634	0.464413		f_[Barnesiellaceae]	0.149757	1.00851	0.00639232	1.29219	0.245028		g_Lachnobacterium	0.123233	1.33911	-0.226492	0.252268	0.0465374
							c_Betaproteobacteria	0.135801	1.23364	0.06881	0.918778	0.866883		o_Bacillales	-0.274018	0.273788	0.218579	1.53997	0.476244		f_Eubacteriaceae	-0.32491	0.0673098	0.198031	1.20866	0.258139		g_Haemophilus	0.222897	1.51529	-0.168479	0.221999	0.0480428
							c_4C0d-2	-0.0848827	0.339484	-0.158466	0.0183534	0.915646		o_[Cerasicoccales]	0.179386	1.58898	-0.0527188	0.489031	0.519772		f_Spirochaetaceae	0.275708	1.63164	-0.162188	0.00613067	0.264365		g_Lactococcus	-0.28694	0.014304	0.0398305	0.871946	0.0638444
							c_Alphaproteobacteria	-0.02126	0.71021	0.243705	1.6116	0.96346		o_Pseudomonadales	-0.0009205	0.946912	-0.17477	0.620889	0.538755		f_[Odoribacteraceae]	-0.20321	0.474306	0.510753	1.51594	0.299971		g_Phascolarctobacterium	0.338091	1.04993	-0.269179	0.827122	0.0936824
														o_RF32	0.0112052	0.72037	0.192676	1.6159	0.556652		f_Sphingomonadaceae	-0.115764	0.130514	0.252185	1.78194	0.306397		g_Mitsuokella	-0.13687	0.00214886	0.297243	1.78198	0.100599
														o_Verrucomicrobiales	-0.162016	0.285081	-0.197659	0.200613	0.671153		f_Peptostreptococcaceae	0.212714	1.63687	-0.138473	0.123227	0.35916		g_Citrobacter	-0.112538	0.663403	0.179721	1.58379	0.11775
														o_Victivallales	-0.200341	0.078924	0.323783	1.67356	0.767092		f_Turicibacteraceae	-0.135662	0.202434	-0.0954899	0.381974	0.374039		g_Bifidobacterium	-0.33551	0.26425	-0.00790347	1.25748	0.139196
														o_Clostridiales	-0.106664	0.810081	-0.120855	1.02304	0.772181		f_Peptococcaceae	0.262028	1.24938	-0.0654029	1.02498	0.430313		g_Anaerotruncus	-0.179491	0.371935	0.481569	1.57268	0.162659
														o_YS2	-0.0840213	0.339446	-0.160312	0.0158327	0.788929		f_Prevotellaceae	0.127664	1.15694	-0.152321	0.834709	0.445956		g_Desulfovibrio	-0.120858	0.920046	0.0198359	0.872671	0.16737
														o_Burkholderiales	0.137136	1.23448	0.0668318	0.919554	0.842962		f_Desulfovibrionaceae	-0.126766	0.810784	0.0839394	0.896634	0.464413		g_Leuconostoc	-0.159723	0.00611702	0.27117	1.76667	0.181456
														o_Fusobacteriales	-0.0739251	0.778258	0.0451518	1.33684	0.866789		f_Microbacteriaceae	-0.136057	0.0378859	0.298632	1.78076	0.488644		g_Dialister	-0.178236	0.60946	-0.0930265	1.00574	0.183971
														o_Gemellales	-0.225842	0.377249	0.262329	1.2833	0.900638		f_[Cerasicoccaceae]	0.179386	1.58898	-0.0527188	0.489031	0.519772		g_Bacteroides	0.433199	1.07357	0.0343085	1.02176	0.195239
																					f_S24-7	0.28352	1.54554	-0.122857	0.456965	0.658008		g_Sphingomonas	-0.122238	0.121628	0.251595	1.77845	0.223402
																					f_Verrucomicrobiaceae	-0.162016	0.285081	-0.197659	0.200613	0.671153		g_Roseburia	0.333202	1.38521	-0.185921	0.56982	0.228527
																					f_Fusobacteriaceae	-0.0746113	0.77844	0.0456941	1.33664	0.725701		g_Pseudoramibacter_Eubacterium	-0.323564	0.0684032	0.193849	1.20993	0.258099
																					f_Phyllobacteriaceae	-0.104879	0.375925	0.259038	1.68861	0.726536		g_Treponema	0.27658	1.63143	-0.161608	0.00616056	0.264365
																					f_Victivallaceae	-0.200341	0.078924	0.323783	1.67356	0.767092		g_Eggerthella	-0.22088	0.251954	0.0349259	0.963363	0.336899
																					f_Synergistaceae	-0.145093	0.0294411	0.281498	1.77931	0.784293		g_Turicibacter	-0.135662	0.202434	-0.0954899	0.381974	0.374039
																					f_Veillonellaceae	-0.19235	0.513636	0.0868906	1.10217	0.831058		g_Anaerostipes	-0.289019	0.145	-0.021442	0.700328	0.401811
																					f_Xanthomonadaceae	-0.138732	0.0318441	0.288548	1.78343	0.836822		g_Pyramidobacter	-0.135489	0.024984	-0.136612	0.0347484	0.44529
																					f_Nocardioidaceae	-0.13546	0.0211405	0.292966	1.78283	0.845194		g_Prevotella	0.127664	1.15694	-0.152321	0.834709	0.445956
																					f_Micrococcaceae	-0.154738	0.0700071	0.309505	1.77382	0.849617		g_Megamonas	-0.059084	0.703437	0.191208	1.60002	0.473245
																					f_Comamonadaceae	0.219568	1.40634	-0.213015	0.379401	0.865975		g_Coprococcus	-0.250294	0.85114	-0.110617	0.958906	0.473875
																					f_Porphyromonadaceae	-0.117223	0.597663	0.21217	1.22357	0.866876		g_Butyricimonas	-0.155403	0.590469	0.443069	1.49126	0.512216
																					f_Christensenellaceae	-0.0956816	0.432693	-0.192665	0.230316	0.876215		g_Stenotrophomonas	-0.133735	0.0262728	0.288592	1.7838	0.51564
																					f_Gemellaceae	-0.225842	0.377249	0.262329	1.2833	0.900638		g_Adlercreutzia	-0.100252	0.598381	-0.299881	0.34295	0.551178
																					f_Alcaligenaceae	0.0800349	1.05048	0.161682	1.12638	0.915054		g_Holdemania	-0.0749558	0.420503	-0.105891	0.538229	0.581345
																					f_Oxalobacteraceae	-0.0230444	0.554722	0.16938	1.67097	0.950683		g_Oxalobacter	0.228068	1.45923	-0.103722	0.601349	0.591985
																					f_Bacillaceae	-0.1663	0.114567	0.352756	1.74388	0.972973		g_Odoribacter	-0.21907	0.421585	0.496135	1.56655	0.593497
																					f_Clostridiaceae	-0.00835925	0.970239	-0.0312562	1.06779	1		g_Bacillus	-0.16301	0.0836922	0.381563	1.75351	0.596549
																												g_Coprobacillus	-0.16697	0.115694	0.214063	1.65801	0.618761
																												g_Akkermansia	-0.16119	0.285041	-0.199379	0.200389	0.671153
																												g_Fusobacterium	-0.0745675	0.778429	0.0457376	1.33663	0.725701
																												g_Bilophila	-0.0653687	0.661076	0.170617	1.38316	0.737341
																												g_Veillonella	-0.128398	0.495411	0.0940553	1.30762	0.769073
																												g_[Prevotella]	0.027592	1.32101	0.00433518	0.844545	0.77083
																												g_Phyllobacterium	-0.100035	0.385405	0.249261	1.68549	0.835613
																												g_Ruminococcus	-0.172224	0.664723	-0.183951	0.658227	0.842971
																												g_Ralstonia	-0.126527	0.11465	0.268441	1.77946	0.865082
																												g_Parabacteroides	-0.120455	0.599806	0.213398	1.22327	0.866883
																												g_Aggregatibacter	0.372557	1.59688	-0.201288	0.0809361	0.901974
																												g_Sutterella	0.0787038	1.04603	0.16378	1.12919	0.915054
																												g_Oscillospira	0.19826	1.24969	0.0688531	0.913311	0.951394
																												g_Rothia	-0.164355	0.553758	0.156102	1.50936	0.962106
