# Supplementary material for: Prospective Study Reveals Host Microbial Determinants of Clinical Response to Fecal Microbiota Transplant Therapy in Type 2 Diabetes Patients
Source: Front Cell Infect Microbiol. 2022 Mar 25;12:820367. doi: 10.3389/fcimb.2022.820367 (PMC8990819; doi:10.3389/fcimb.2022.820367)
Supplement: Supplementary file 6 [file Table_5.xlsx]

## Sheet: Sheet3
Supplementary Table 5. Signficant Taxonomic differences in fecal microbiota between non-responders and responders before treatment. P values were obtained by Mann-Whitney rank-sum test.
Family level
FAMILY_ID	Non-Responder		Responder		P-value
	mean	STD	mean	STD
f__Oxalobacteraceae	-0.33875	0.0376236	0.446541	2.05604	0.0140595
f__Rikenellaceae	-0.252	0.761819	0.956694	1.19221	0.0200388
f__Alcaligenaceae	-0.531567	0.69821	0.539818	1.15783	0.0202004
f__[Odoribacteraceae]	-0.31309	0.778527	0.960122	1.65666	0.039108
Genus level
GENUS_ID	Non-Responder		Responder		P-value
	mean	STD	mean	STD
g__Anaerotruncus	-0.36393	0.155786	0.942751	1.81171	0.0050097
g__Odoribacter	-0.498377	0.310766	1.0386	1.72079	0.0161603
g__Sutterella	-0.530482	0.70041	0.542468	1.16098	0.0202004
g__Oxalobacter	-0.421643	0.0890734	0.0696891	0.693472	0.0452489
